# Supplementary material for: Deep Learning Framework for Controlling Work Sequence in Collaborative Human–Robot Assembly Processes
Source: Sensors (Basel). 2023 Jan 3;23(1):553. doi: 10.3390/s23010553 (PMC9823442; doi:10.3390/s23010553)
Supplement: Supplementary file 1 [file sensors-23-00553-s001.zip]

Archive with 1 entries (1 files):
- sensors-2065284-supplementary.mp4
